# Supplementary material for: Phytolith assemblage analysis for the identification of rice paddy
Source: Sci Rep. 2018 Jul 19;8:10932. doi: 10.1038/s41598-018-29172-5 (PMC6053388; doi:10.1038/s41598-018-29172-5)
Supplement: Supplementary file 1 — Dataset 1 [file 41598_2018_29172_MOESM1_ESM.xlsx]

## Sheet: Sheet1
Supplementary Information for
Phytolith assemblage analysis for the identification of rice paddy
Xiujia Huan1,2, Houyuan Lu1,2,3*, Jianping Zhang1,3, Can Wang1,4
1Institute of Geology and Geophysics, Chinese Academy of Sciences, Key Laboratory of Cenozoic Geology and Environment, Beijing, 100029
2University of Chinese Academy of Sciences, Beijing, 100049
3CAS Center for Excellence in Tibetan Plateau Earth Sciences, Beijing, 100101
4Hebei Normal University, Shijiazhuang, 050024
*E-mail: houyuanlu@mail.iggcas.ac.cn
This file includes:
Table S1, S2

## Sheet: S1 sample information
		Table S1 List of samples used in the study
No.	Code	Source	Longitude (°E)	Latitude (°N)
1	10CL-B1	Wild rice field	113.696	26.861
2	10CL-B3	Wild rice field	113.696	26.861
3	10CL-B4	Wild rice field	113.696	26.861
4	10CL-B6	Wild rice field	113.697	26.861
5	10CL-B7	Wild rice field	113.696	26.862
6	10CL-B8	Wild rice field	113.696	26.861
7	10CL-B9	Wild rice field	113.697	26.861
8	10CL-S4	Wild rice field	113.696	26.861
9	DXA	Wild rice field	116.528	28.108
10	DXS-1	Wild rice field	116.509	28.104
11	DXS-2	Wild rice field	116.509	28.104
12	DY1	Wild rice field	116.533	28.083
13	DY2	Wild rice field	116.533	28.1
14	DY3	Wild rice field	116.533	28.083
15	HL-BT1	Wild rice field	110.681	19.787
16	HL-BT2	Wild rice field	110.681	19.787
17	TS-BT4	Wild rice field	110.694	19.727
18	WN-2	Wild rice field	110.411	18.741
19	WN-4	Wild rice field	110.411	18.741
20	WN-5	Wild rice field	110.411	18.741
21	WN-BT6	Wild rice field	110.411	18.741
22	WN-BT7	Wild rice field	110.411	18.741
23	WN-BT8	Wild rice field	110.411	18.741
24	WN-BT9	Wild rice field	110.411	18.741
25	ZX-2	Oryza officinalis field topsoil	110.095	18.589
26	ZX-3	Edge of Oryza officinalis field	110.095	18.589
27	LHT-2	Oryza granulate field topsoil	109.499	18.226
28	10CL	Domesticated rice paddy	113.696	26.861
29	HKML-1	Domesticated rice paddy	110.498	19.918
30	HL-OS1	Domesticated rice paddy	110.681	19.787
31	TS-BT1	Domesticated rice paddy	110.694	19.727
32	TS-BT2	Domesticated rice paddy	110.694	19.727
33	TS-BT3	Domesticated rice paddy	110.694	19.727
34	WN-BT1	Domesticated rice paddy	110.411	18.741
35	WN-BT2	Domesticated rice paddy	110.411	18.741
36	WN-BT3	Domesticated rice paddy	110.411	18.741
37	WN-BT4	Domesticated rice paddy	110.411	18.741
38	DTFJ1	Domesticated rice paddy	118.207	27.6299
39	DTFJ2	Domesticated rice paddy	117.778	27.4384
40	DTFJ3	Domesticated rice paddy	117.305	27.1346
41	DTFJ4	Domesticated rice paddy	116.748	25.7993
42	DTFJ5	Domesticated rice paddy	116.412	25.6568
43	DTFJ6	Domesticated rice paddy	116.503	24.9361
44	DTFJ7	Domesticated rice paddy	117.752	24.7334
45	DTFJ8	Domesticated rice paddy	118.892	25.9385
46	DTFJ9	Domesticated rice paddy	118.634	27.422
47	DTFJ10	Domesticated rice paddy	118.865	27.346
48	DTHN1	Domesticated rice paddy	112.484	27.1986
49	DTHN2	Domesticated rice paddy	112.094	27.13
50	DTHN3	Domesticated rice paddy	112.222	27.5074
51	DTHN4	Domesticated rice paddy	112.43	27.8985
52	DTHN5	Domesticated rice paddy	112.109	27.9373
53	DTHN6	Domesticated rice paddy	112.424	28.1982
54	DTHN7	Domesticated rice paddy	112.622	28.2951
55	DTHN8	Domesticated rice paddy	112.321	28.747
56	DTHN9	Domesticated rice paddy	112.506	29.0188
57	DTHN10	Domesticated rice paddy	112.757	29.0072
58	DTHN11	Domesticated rice paddy	111.827	28.9508
59	DTHN12	Domesticated rice paddy	111.103	29.5726
60	DTHN13	Domesticated rice paddy	110.092	28.9813
61	DTHN14	Domesticated rice paddy	112.295	25.4012
62	DTHN15	Domesticated rice paddy	112.561	26.3756
63	DTHN16	Domesticated rice paddy	112.819	27.0072
64	DTHN17	Domesticated rice paddy	112.904	27.048
65	DTHN18	Domesticated rice paddy	113.035	27.0811
66	DTHN19	Domesticated rice paddy	113.224	27.085
67	DTHN20	Domesticated rice paddy	113.363	26.9136
68	DTHN21	Domesticated rice paddy	113.535	26.8189
69	DTZJ1	Domesticated rice paddy	119.775	30.9095
70	DTZJ2	Domesticated rice paddy	119.354	30.5301
71	DTZJ3	Domesticated rice paddy	119.627	29.8409
72	DTZJ4	Domesticated rice paddy	119.49	29.4469
73	DTZJ5	Domesticated rice paddy	118.6	28.6087
74	DTZJ6	Domesticated rice paddy	119.021	28.9282
75	DTZJ7	Domesticated rice paddy	121.017	28.8823
76	DTZJ8	Domesticated rice paddy	121.328	29.2574
77	DTZJ10	Domesticated rice paddy	120.645	30.5528
78	DTZJ12	Domesticated rice paddy	118.472	28.9534
79	DTZJ13	Domesticated rice paddy	118.544	28.6513
80	DTJX1	Domesticated rice paddy	114.75	26.865
81	DTJX2	Domesticated rice paddy	114.388	26.791
82	DTJX3	Domesticated rice paddy	114.613	26.5915
83	DTJX4	Domesticated rice paddy	114.942	26.7703
84	DTJX5	Domesticated rice paddy	115.295	26.2974
85	DTJX6	Domesticated rice paddy	114.937	25.3515
86	DTJX7	Domesticated rice paddy	115.721	25.4761
87	DTJX8	Domesticated rice paddy	116.522	27.3562
88	DTJX9	Domesticated rice paddy	116.18	27.8163
89	DTJX10	Domesticated rice paddy	115.889	28.1028
90	DTJX11	Domesticated rice paddy	115.656	28.3747
91	DTJX12	Domesticated rice paddy	117.652	28.4911
92	DTJX13	Domesticated rice paddy	116.917	28.4161
93	DTJX14	Domesticated rice paddy	116.943	28.8889
94	DTJX15	Domesticated rice paddy	116.782	29.1562
95	DTJX16	Domesticated rice paddy	115.904	29.0087
96	DTJX17	Domesticated rice paddy	116.127	28.9808
97	DTJX18	Domesticated rice paddy	114.968	28.2098
98	DTJX19	Domesticated rice paddy	114.163	27.7164
99	JX01	Domesticated rice paddy	116.533	28.117
100	JX02	Domesticated rice paddy	116.783	28.25
101	JX03	Domesticated rice paddy	116.283	28.333
102	JX04	Domesticated rice paddy	115.133	26.15
103	JX05	Domesticated rice paddy	115.133	26.15
104	JX06	Domesticated rice paddy	115.9	28.4
105	JX07	Domesticated rice paddy	115.833	28.217
106	JX08	Domesticated rice paddy	115.517	28.083
107	JX09	Domesticated rice paddy	115.25	27.817
108	JX10	Domesticated rice paddy	115.117	27.583
109	JX11	Domesticated rice paddy	115.017	27.301
110	JX12	Domesticated rice paddy	114.867	27
111	JX13	Domesticated rice paddy	114.9	26.85
112	JX14	Domesticated rice paddy	115.267	26.483
113	JX15	Domesticated rice paddy	115.85	26.367
114	JX16	Domesticated rice paddy	116.3	26.433
115	JX17	Domesticated rice paddy	116.333	26.717
116	JX18	Domesticated rice paddy	116.35	26.883
117	JX19	Domesticated rice paddy	116.617	27.567
118	JX20	Domesticated rice paddy	116.25	28.117
119	05WY01	Montane broad-leaved forest topsoil	117.942	27.652
120	05WY04	Montane broad-leaved forest topsoil	117.942	27.652
121	10CL-FB1	Natural topsoil	113.696	26.861
122	10CL-FB2	Edge of wild rice paddy	110.681	19.787
123	HKML-2	Bushwood topsoil	110.498	19.918
124	HL-OS2	Edge of wild rice paddy	110.681	19.787
125	LS04-02	Mixed deciduous broad-leaved forest topsoil	115.964	29.5696
126	LS04-07	Broad-leaved forest topsoil	116.217	29.7472
127	WN-BT5	Edge of wild rice paddy	110.411	18.741
128	ZX-4	Natural topsoil	110.095	18.589
129	te70	tropical evergreen monsoon rainforest	109.8	18.7
130	te68	tropical evergreen monsoon rainforest	109.5	18.3
131	te67	tropical evergreen monsoon rainforest	110.7	19.7
132	te73	tropical evergreen monsoon rainforest	110.3	21.2
133	me89	mixed subtropical evergreen and deciduous forest	106.6	23.3
134	te66	tropical evergreen monsoon rainforest	110	21.9
135	te193	tropical evergreen monsoon rainforest	109.7	21.5
136	me71	mixed subtropical evergreen and deciduous forest	116.8	28.2
137	te157	tropical evergreen monsoon rainforest	110.2	21.1
138	te74	tropical evergreen monsoon rainforest	112.4	23
139	me185	mixed subtropical evergreen and deciduous forest	116.4	26.4
140	me72	mixed subtropical evergreen and deciduous forest	115.9	28.5
141	me201	mixed subtropical evergreen and deciduous forest	119.5	29.8
142	me84	mixed subtropical evergreen and deciduous forest	117.4	27.3
143	me99	mixed subtropical evergreen and deciduous forest	119.6	29.1
144	me85	mixed subtropical evergreen and deciduous forest	118.1	24.7
145	me161	mixed subtropical evergreen and deciduous forest	117	30.5
146	me104	mixed subtropical evergreen and deciduous forest	109.1	26.2
147	me154	mixed subtropical evergreen and deciduous forest	122.4	30.7
148	te168	tropical evergreen monsoon rainforest	110.2	20.6
149	me174	mixed subtropical evergreen and deciduous forest	109.5	31
150	te69	tropical evergreen monsoon rainforest	108.6	19
151	te75	tropical evergreen monsoon rainforest	109.7	19.2
152	me76	mixed subtropical evergreen and deciduous forest	110.3	25
153	te179	tropical evergreen monsoon rainforest	113.2	23.1
154	me105	mixed subtropical evergreen and deciduous forest	107.4	27
155	te167	tropical evergreen monsoon rainforest	113.2	23.1
156	me169	mixed subtropical evergreen and deciduous forest	122.6	30.8
157	me121	mixed subtropical evergreen and deciduous forest	121.5	24.9
158	me92	mixed subtropical evergreen and deciduous forest	111.4	28.9
159	me81	mixed subtropical evergreen and deciduous forest	119.8	31.3
160	me176	mixed subtropical evergreen and deciduous forest	111.2	30.7
161	me80	mixed subtropical evergreen and deciduous forest	118.7	32
162	me90	mixed subtropical evergreen and deciduous forest	111.3	30.7
163	me86	mixed subtropical evergreen and deciduous forest	117.6	24.1
164	wt63	temperate mixed conifer and deciduous forest	116.3	30.8
165	me77	mixed subtropical evergreen and deciduous forest	110.3	25.2
166	wt62	temperate mixed conifer and deciduous forest	115.7	31
167	wt59	temperate mixed conifer and deciduous forest	114	31.7
168	wt60	temperate mixed conifer and deciduous forest	114.1	32
169	DTZJ9	Domesticated rice paddy	121.68	29.5
170	DTZJ11	Domesticated rice paddy	120.5	30.49

## Sheet: S2 phytolith percentage
		Table S2 Percentage data of phytolith assemblages from selected samples
Code	Name	Bilobate	Cylindrical polylobate	Cross	Long saddle	Short saddle	Rondel	Trapeziform sinuate	Acicular hair cell	Elongate psilate	Elongate echinate	Square	Rectangle	Bulliform	Reed bulliform	Rice bulliform≥9	Rice bulliform＜9	Rice double peaked	Rice parallel bilobate	Cyperaceae	Globular echinate	Barnyard grass husk
1	10CL-B1	9.62025	0	0.253165	2.02532	0	20.2532	0	2.78481	34.9367	3.79747	20.2532	3.79747	1.77215	0	0	0.506329	0	0	0	0	0
2	10CL-B3	14.532	0	0	3.69458	0	8.867	0	0	19.9507	22.6601	20.4433	4.92611	0	0	0.985222	3.94089	0	0	0	0	0
3	10CL-B4	27.0471	1.24069	0	4.4665	0	19.3548	0	0.496278	30.7692	6.69975	6.45161	2.72953	0	0	0	0.744417	0	0	0	0	0
4	10CL-B6	34.0528	0	3.59712	5.27578	0	26.6187	0	0	12.2302	4.79616	10.3118	2.39808	0	0	0	0.719424	0	0	0	0	0
5	10CL-B7	16.1731	0	1.13895	5.01139	0	20.5011	0	0	15.9453	8.20046	20.9567	9.5672	0.455581	0	0.22779	1.82232	0	0	0	0	0
6	10CL-B8	25.8581	0	4.11899	4.34783	0	28.6041	0	0	11.8993	9.83982	11.4416	2.746	0.915332	0	0	0.228833	0	0	0	0	0
7	10CL-B9	25.885	1.10619	3.09735	11.7257	0	22.7876	0	0.442478	7.9646	7.30088	12.3894	5.53097	0.663717	0	0	1.10619	0	0	0	0	0
8	10CL-S4	4.03226	0	0	2.21774	0	8.66935	0	0.806452	14.3145	4.23387	47.1774	7.05645	4.43548	0	2.01613	5.04032	0	0	0	0	0
9	DXA	2.98507	0	0	3.48259	0	14.1791	0	3.73134	25.6219	0.248756	34.0796	9.95025	5.22388	0	0	0.497512	0	0	0	0	0
10	DXS-1	9.00243	1.21655	0.243309	5.3528	0	20.438	0	0.486618	18.4915	1.70316	30.4136	6.32603	5.59611	0	0	0.729927	0	0	0	0	0
11	DXS-2	9.31264	0	0	6.87361	0	7.76053	0	0.886918	18.6253	2.88248	36.5854	12.1951	4.43459	0	0	0.443459	0	0	0	0	0
12	DY-1	12.9032	0.248139	0	10.67	0	11.4144	0.496278	0.496278	21.0918	1.48883	20.0993	14.3921	6.45161	0	0	0	0	0	0.248139	0	0
13	DY-2	14.6402	0.248139	2.23325	7.69231	0	10.67	0	2.97767	11.1663	6.45161	21.8362	12.1588	8.43672	0	0.744417	0.744417	0	0	0	0	0
14	DY-3	17.3302	0.702576	0	10.0703	0	3.27869	0	2.10773	12.4122	4.68384	24.356	15.6909	7.49415	0	0.702576	1.17096	0	0	0	0	0
15	HL-BT1	6.16438	0	0	0.228311	0	2.73973	0	8.44749	24.2009	2.05479	34.2466	13.242	6.84932	0.228311	0.456621	1.14155	0	0	0	0	0
16	HL-BT2	0.2457	0	0	2.457	0	2.7027	0	12.7764	17.9361	4.6683	38.3292	13.0221	4.914	0	0.737101	2.2113	0	0	0	0	0
17	TS-BT4	0.759494	0	0	0.759494	0	3.03797	0	10.6329	20	2.78481	35.6962	15.6962	7.8481	0.506329	0.506329	1.77215	0	0	0	0	0
18	WN-2	38.1074	0	1.79028	5.6266	0	10.2302	0	2.04604	14.8338	2.04604	13.0435	1.27877	0.511509	0	1.79028	3.83632	0	4.85934	0	0	0
19	WN-4	44.4156	0.25974	2.33766	3.11688	0	18.1818	0	0.519481	18.7013	7.53247	2.33766	1.2987	0	0	0.25974	0.25974	0	0.779221	0	0	0
20	WN-5	65.5417	0	8.17052	1.95382	0	5.15098	0	0	4.79574	1.42096	4.79574	1.06572	0	0	0.17762	1.59858	0	5.3286	0	0	0
21	WN-BT6	14.1791	0	0	5.47264	0	11.6915	0	0	28.8557	2.73632	21.8905	5.47264	0.995025	0	2.98507	4.72637	0	0.995025	0	0	0
22	WN-BT7	39.9038	0	6.97115	16.5865	0	16.3462	0	0.240385	9.375	3.60577	4.32692	0.721154	0	0	0.240385	0.961538	0	0	0.721154	0	0
23	WN-BT8	33.7691	2.61438	1.96078	10.4575	0	33.5512	0	0.217865	6.75381	0.653595	5.01089	3.05011	0.217865	0	0.217865	1.08932	0	0	0.43573	0	0
24	WN-BT9	12.0098	0	0	2.94118	0	21.0784	0	1.47059	25.4902	10.049	18.8725	6.86275	0	0	0.245098	0.735294	0	0.245098	0	0	0
25	ZX-2	2.46914	0	0	2.46914	0	15.3086	0	0.987654	14.5679	4.44444	31.1111	10.1235	10.8642	0	1.97531	4.69136	0	0	0	0.987654	0
26	ZX-3	8.55107	0	0	2.13777	0	24.228	0	1.42518	23.0404	3.56295	24.228	4.51306	6.17577	0	0.475059	1.18765	0	0	0	0.475059	0
27	LHT-2	1.69082	0	0	1.69082	0	16.6667	0	0	11.8357	0.724638	47.8261	13.0435	6.03865	0	0	0	0	0	0	0.483092	0
28	10CL	2.54237	0.211864	0	1.90678	0	2.33051	0	4.87288	10.5932	2.11864	47.0339	6.77966	20.7627	0	0.423729	0.423729	0	0	0	0	0
29	HKML-1	1.36986	0	0	1.59817	0	3.19635	0	17.8082	11.8721	1.36986	39.0411	17.5799	4.3379	0	1.59817	0.228311	0	0	0	0	0
30	HL-OS1	15.6904	0	0.41841	2.92887	0	3.55649	0	7.32218	4.60251	8.159	32.0084	16.5272	6.69456	0	1.04603	1.04603	0	0	0	0	0
31	TS-BT1	1.33929	0	0	0.669643	0	2.00893	0	13.6161	16.0714	4.01786	38.3929	16.2946	6.69643	0	0.446429	0.446429	0	0	0	0	0
32	TS-BT2	28.3619	0	0.244499	2.93399	0	4.15648	0	4.15648	11.7359	4.88998	26.6504	9.29095	5.86797	0	0.733496	0.977995	0	0	0	0	0
33	TS-BT3	30.622	0.478469	0.717703	7.89474	0	11.244	0	0.478469	13.3971	7.41627	20.8134	6.69856	0	0	0	0.239234	0	0	0	0	0
34	WN-BT1	18.0523	0	0.475059	12.5891	0	34.2043	0	0.950119	14.9644	4.75059	10.6888	1.90024	0.475059	0	0.23753	0.475059	0	0.23753	0	0	0
35	WN-BT2	13.3663	0	0	2.22772	0	22.0297	0	1.48515	10.6436	2.72277	26.4851	6.68317	8.16832	0	2.22772	0.742574	0	0.742574	0	2.47525	0
36	WN-BT3	20.9877	0	0.246914	3.95062	0	13.5802	0	3.45679	4.69136	1.7284	30.3704	8.39506	7.65432	0	0.740741	0.740741	0	2.71605	0	0.740741	0
37	WN-BT4	23.6842	0.239234	0.717703	10.7656	0	24.8804	0	1.43541	7.41627	3.34928	17.2249	5.02392	1.91388	0	1.19617	1.19617	0	0.478469	0	0.478469	0
38	DTFJ1	8.38574	0	0	3.56394	0	14.2558	0	1.88679	38.9937	4.40252	18.4486	4.8218	2.93501	0	1.46751	0.419287	0	0.419287	0	0	0
39	DTFJ2	35.1485	0.49505	0	5.69307	0	6.18812	0.742574	1.23762	19.802	9.90099	9.65347	4.45545	0.49505	0	3.9604	1.9802	0	0.247525	0	0	0
40	DTFJ3	17.3362	0.422833	0	6.13108	0	1.90275	0	2.11416	14.5877	8.45666	21.9873	11.2051	4.65116	0	6.55391	4.65116	0	0	0	0	0
41	DTFJ4	47.5845	0.241546	0	7.00483	0	12.0773	0	0.483092	19.0821	5.7971	4.58937	1.69082	0.241546	0	0.724638	0.483092	0	0	0	0	0
42	DTFJ5	29.4118	0	0.245098	3.18627	0	5.39216	0.245098	0.245098	16.4216	8.57843	21.8137	7.10784	1.71569	0	1.96078	3.43137	0	0.245098	0	0	0
43	DTFJ6	32.4324	0.4914	0	6.14251	0	4.914	0.2457	0.982801	14.2506	7.37101	17.9361	8.35381	3.1941	0	2.2113	0.982801	0.4914	0	0	0	0
44	DTFJ7	19.256	0	0	4.37637	0	4.59519	0	3.93873	10.0656	6.34573	29.5405	10.0656	4.15755	0	4.15755	2.18818	1.09409	0	0.218818	0	0
45	DTFJ8	33.4963	0.244499	0.244499	8.80196	0	12.7139	0.488998	2.93399	18.0929	11.9804	6.84597	2.93399	0	0	0.733496	0.488998	0	0	0	0	0
46	DTFJ9	25.1152	0	0	2.76498	0	3.68664	0	0.691244	17.2811	8.29493	21.4286	8.75576	1.38249	0	6.68203	2.53456	0.460829	0	0.921659	0	0
47	DTFJ10	33.5802	0.246914	0	6.91358	0	10.6173	0	0.493827	9.38272	6.41975	21.2346	2.22222	2.46914	0.246914	2.96296	2.96296	0	0	0.246914	0	0
48	DTHN1	16.6667	2	0.444444	10.6667	0	4.88889	0.222222	0.222222	15.5556	4.88889	23.3333	10.4444	7.77778	0	0.888889	1.11111	0	0.222222	0.666667	0	0
49	DTHN2	23.6659	0.696056	0.464037	6.49652	0	9.74478	0.232019	0.696056	14.8492	9.9768	18.3295	5.10441	5.56845	0.232019	2.08817	1.62413	0	0	0	0	0.232019
50	DTHN3	21.1165	0	0	11.4078	0	4.85437	0.242718	0.242718	11.165	5.33981	26.699	8.00971	7.28155	0	2.18447	1.45631	0	0	0	0	0
51	DTHN4	15.6398	0	0	21.09	0	5.92417	0	0.7109	10.4265	5.92417	20.1422	5.92417	10.6635	0	1.65877	1.89573	0	0	0	0	0
52	DTHN5	38.756	0.717703	0.717703	8.85167	0.478469	8.85167	0.717703	0.239234	21.0526	9.09091	5.74163	2.15311	1.19617	0	0.717703	0.717703	0	0	0	0	0
53	DTHN6	38.3663	0	1.23762	14.3564	0.990099	8.41584	0	0.49505	8.16832	5.94059	11.6337	4.20792	2.72277	0	1.23762	1.9802	0	0.247525	0	0	0
54	DTHN7	41.9291	0	1.37795	12.2047	0.393701	4.52756	0	0.590551	14.3701	8.07087	10.2362	2.3622	2.16535	0.19685	0.590551	0.984252	0	0	0	0	0
55	DTHN8	22.8972	0	0.46729	21.2617	0	9.11215	0.233645	1.86916	17.9907	4.20561	12.6168	6.07477	2.57009	0	0.233645	0.46729	0	0	0	0	0
56	DTHN9	12.0879	0.43956	0	9.67033	0	9.89011	0.21978	1.0989	15.3846	5.05495	26.3736	7.91209	10.3297	0.21978	0.21978	1.0989	0	0	0	0	0
57	DTHN10	21.2329	0	0	12.3288	0	11.4155	0.684932	1.36986	17.3516	7.53425	18.0365	4.3379	4.79452	0	0.456621	0.456621	0	0	0	0	0
58	DTHN11	52.7778	0	3.63248	11.7521	0	7.05128	0.213675	0	7.26496	1.49573	9.40171	4.48718	1.49573	0	0.213675	0.213675	0	0	0	0	0
59	DTHN12	34.6232	0	0.203666	12.4236	0.203666	6.72098	0.814664	1.42566	16.7006	5.70265	10.998	2.24033	5.70265	0	1.42566	0.814664	0	0	0	0	0
60	DTHN13	19.7895	0	0	22.1053	0	10.5263	0.421053	0.421053	12.8421	3.36842	20	2.31579	6.94737	0	0.842105	0.421053	0	0	0	0	0
61	DTHN14	18.9979	0	0.208768	32.3591	0	13.1524	0	0.208768	9.39457	3.34029	10.0209	4.5929	5.01044	0	1.25261	1.25261	0.208768	0	0	0	0
62	DTHN15	5.06912	0	0	19.8157	0.691244	8.52535	0.460829	0.460829	13.1336	1.15207	26.2673	6.68203	14.7465	0.921659	1.84332	0.230415	0	0	0	0	0
63	DTHN16	17.0626	0.215983	0.431965	10.1512	0.431965	4.53564	0	4.53564	11.2311	5.18359	26.9978	4.9676	9.50324	0.863931	1.94384	1.94384	0	0	0	0	0
64	DTHN17	46.2871	0.247525	0.247525	10.1485	0	9.40594	0.247525	0.49505	15.5941	6.18812	7.92079	0.247525	0	0	1.23762	1.23762	0.49505	0	0	0	0
65	DTHN18	34.3066	2.6764	0.729927	7.05596	0	4.13625	0.729927	0.486618	18.0049	10.9489	10.219	3.40633	3.89294	0	1.45985	1.94647	0	0	0	0	0
66	DTHN19	26.5393	0.424628	0.212314	14.862	0	1.69851	0.212314	1.06157	19.7452	5.52017	16.9851	4.67091	1.4862	0	2.12314	3.60934	0.424628	0.212314	0.212314	0	0
67	DTHN20	30.622	0.478469	0.239234	5.74163	0	12.4402	0.478469	1.19617	17.4641	6.45933	12.9187	6.69856	2.15311	0	2.15311	0.956938	0	0	0	0	0
68	DTHN21	13.0435	0.241546	0.241546	5.55556	0	4.58937	0	1.20773	18.599	7.72947	27.0531	9.17874	5.07246	0.724638	3.38164	3.38164	0	0	0	0	0
69	DTZJ1	24.8768	0.246305	0	8.37438	0.985222	14.2857	0.738916	0.492611	26.8473	6.40394	14.0394	0	0.492611	0	0.738916	1.47783	0	0	0	0	0
70	DTZJ2	8.69565	0	0	2.6087	0	16.7391	0	2.82609	27.8261	5.65217	21.5217	5.65217	3.04348	0	3.69565	1.73913	0	0	0	0	0
71	DTZJ3	10.1415	0	0	5.66038	0	26.8868	0.471698	0.943396	29.9528	3.30189	12.7358	4.24528	4.48113	0	0.707547	0.471698	0	0	0	0	0
72	DTZJ4	49.1315	0	0.248139	6.45161	0	16.3772	4.21836	0.248139	10.67	6.69975	3.22581	0.992556	0	0	0.248139	0.248139	0	0	1.24069	0	0
73	DTZJ5	37.8132	0.22779	0.683371	2.50569	0	17.7677	1.13895	1.82232	12.0729	3.87244	15.7175	3.18907	1.13895	0	0.911162	1.13895	0	0	0	0	0
74	DTZJ6	22.779	0	0.22779	2.50569	0	6.60592	2.73349	2.2779	19.3622	5.92255	22.3235	8.88383	2.05011	0	2.05011	2.05011	0	0	0.22779	0	0
75	DTZJ7	40.2247	0	0.224719	7.64045	0	19.7753	3.82022	0.674157	15.0562	4.04494	5.16854	0.898876	0.898876	0	0.674157	0.898876	0	0	0	0	0
76	DTZJ8	23.3645	0	0.46729	2.57009	0	19.8598	0	8.8785	21.4953	10.9813	5.84112	1.86916	4.6729	0	0	0	0	0	0	0	0
77	DTZJ10	31.4496	0	0	5.65111	0	18.9189	1.2285	1.4742	28.2555	7.12531	4.1769	0.982801	0.2457	0	0.4914	0	0	0	0	0	0
78	DTZJ12	34.2995	0	0	3.62319	0	21.4976	4.83092	2.17391	14.9758	4.10628	9.42029	2.17391	1.44928	0	0.724638	0.724638	0	0	0	0	0
79	DTZJ13	30.9227	1.74564	0	2.24439	0	11.9701	0	1.49626	20.4489	9.22693	12.9676	4.2394	1.49626	0	1.74564	1.49626	0	0	0	0	0
80	DTJX1	49.5633	0	0	7.20524	0	1.96507	0.218341	1.31004	13.9738	10.0437	10.0437	1.52838	0.873362	0	2.40175	0.655022	0.218341	0	0	0	0
81	DTJX2	32.2967	0	0.717703	3.82775	0	4.06699	0.478469	2.15311	15.0718	3.58852	21.5311	4.06699	2.87081	0	4.06699	4.54545	0.478469	0.239234	0	0	0
82	DTJX3	45.5665	0	0.985222	6.89655	0	4.6798	0	0.738916	22.6601	10.5911	4.18719	0.738916	0.738916	0.246305	0.492611	0.985222	0.246305	0.246305	0	0	0
83	DTJX4	39.9038	0.480769	0.480769	5.76923	0	3.125	0.480769	0.961538	16.3462	8.65385	15.1442	4.32692	2.88462	0	0.480769	0.721154	0	0.240385	0	0	0
84	DTJX5	43.3962	0	0	7.54717	0	4.24528	0	0.943396	14.1509	5.66038	14.6226	3.30189	2.12264	0	0.707547	2.12264	0.707547	0.471698	0	0	0
85	DTJX6	36.7397	0	0	12.8954	0	4.86618	0	0.973236	11.4355	4.62287	16.7883	3.64964	5.59611	0.243309	0.243309	1.21655	0.243309	0	0.486618	0	0
86	DTJX7	31.5673	0.220751	0	6.40177	0	0.441501	0	1.10375	14.5695	3.31126	21.1921	7.28477	6.62252	0	4.85651	1.98675	0.220751	0.220751	0	0	0
87	DTJX8	38.5106	0.638298	0.425532	5.53191	0	4.68085	0.212766	0	19.7872	8.08511	12.9787	4.04255	1.91489	0	1.2766	1.2766	0	0.638298	0	0	0
88	DTJX9	36.3014	0	1.82648	10.9589	0	4.79452	0.228311	0	20.0913	5.02283	11.1872	1.82648	2.96804	0	2.96804	1.82648	0	0	0	0	0
89	DTJX10	28.642	0	0	8.88889	0	1.97531	0	0.987654	17.7778	6.41975	20.7407	5.67901	3.95062	0.493827	2.71605	1.48148	0	0.246914	0	0	0
90	DTJX11	47.3068	0	0.468384	16.3934	0	11.4754	0.234192	0	11.2412	3.27869	5.15222	0.702576	0.936768	0.234192	0.468384	1.40515	0.234192	0	0.468384	0	0
91	DTJX12	37.8855	0.220264	0	9.03084	0	11.8943	0.440529	0.881057	20.9251	10.793	2.86344	0.220264	1.76211	1.10132	1.10132	0.881057	0	0	0	0	0
92	DTJX13	34.4988	0.4662	3.9627	10.0233	0	9.32401	1.1655	1.6317	15.6177	6.99301	10.9557	1.8648	2.331	0.2331	0.4662	0.4662	0	0	0	0	0
93	DTJX14	33.253	0	0	9.15663	0	4.81928	0	0.481928	12.2892	9.39759	17.3494	5.78313	2.6506	0	1.92771	0.722892	0.481928	0.240964	1.44578	0	0
94	DTJX15	20.6977	0.465116	0	7.44186	0	9.30233	0.930233	2.09302	16.7442	4.18605	19.5349	9.30233	4.65116	0	2.55814	1.86047	0	0	0.232558	0	0
95	DTJX16	21.5606	0.410678	0.616016	6.16016	0	2.6694	0	2.6694	16.8378	5.33881	22.5873	10.883	6.57084	0.205339	2.25873	1.23203	0	0	0	0	0
96	DTJX17	8.33333	0.219298	0	5.92105	0	11.6228	0	3.28947	28.9474	4.38596	21.9298	7.67544	4.82456	0	1.97368	0.657895	0	0.219298	0	0	0
97	DTJX18	20.0477	0	0	11.2172	0	6.92124	0.477327	1.19332	19.5704	6.92124	16.2291	7.39857	7.1599	0.477327	1.90931	0.477327	0	0	0	0	0
98	DTJX19	7.12695	0.222717	0	4.89978	0	3.56347	0	0.668151	23.608	1.55902	36.5256	10.6904	6.68151	0	2.44989	2.00445	0	0	0	0	0
99	JX-1	37.4384	0.492611	1.72414	5.66502	0	16.0099	0.738916	0.492611	21.6749	6.15764	4.4335	2.70936	1.72414	0	0.246305	0.246305	0	0	0.246305	0	0
100	JX-2	33.6303	0.222717	0.445434	6.23608	0	8.01782	0.222717	0.890869	13.8085	6.68151	16.4811	6.01336	5.12249	0	1.11359	0.668151	0	0.222717	0.222717	0	0
101	JX-3	26.6219	0.223714	0	8.72483	0	7.15884	0	1.11857	10.0671	11.4094	21.0291	6.04027	4.25056	0	1.34228	1.78971	0	0	0.223714	0	0
102	JX-4	42.0792	0	0.990099	9.40594	0	9.40594	0	0.742574	16.5842	6.68317	7.42574	2.47525	1.9802	0	0.49505	1.23762	0	0.49505	0	0	0
103	JX-5	48.2993	0.453515	1.13379	2.72109	0	7.93651	0	0.907029	13.1519	8.16327	7.70975	3.40136	2.94785	0	0.907029	0.907029	0	1.36054	0	0	0
104	JX-6	54.0541	0	2.02703	5.85586	0	7.20721	0.225225	0	15.3153	9.45946	3.15315	0.900901	0.45045	0	0.225225	0	0	1.12613	0	0	0
105	JX-7	44.3182	0.227273	0.227273	12.0455	0	9.54545	0	0	18.1818	7.27273	5.45455	0.909091	0	0	0.454545	0.681818	0.227273	0.454545	0	0	0
106	JX-8	43.4889	0.2457	0	8.35381	0	11.7936	0.2457	0.2457	18.6732	9.09091	5.40541	1.2285	0.4914	0	0.2457	0	0	0.4914	0	0	0
107	JX-9	40.9639	0.240964	0.722892	3.85542	0	4.57831	0	0.963855	8.91566	9.39759	17.1084	3.37349	6.0241	0	1.68675	1.44578	0.722892	0	0	0	0
108	JX-10	36.7206	0.692841	1.84758	5.31178	0	8.08314	0	0.692841	10.8545	7.15935	16.1663	5.54273	4.38799	0	1.38568	0.923788	0.230947	0	0	0	0
109	JX-11	52.5301	0	0.722892	2.16867	0	6.74699	0.240964	0	15.1807	8.6747	7.22892	2.16867	1.44578	0	2.16867	0.240964	0.481928	0	0	0	0
110	JX-12	42.3656	0.215054	2.58065	6.02151	0	6.23656	0.430108	0.645161	15.914	6.88172	10.9677	4.94624	1.72043	0.215054	0.430108	0.215054	0	0.215054	0	0	0
111	JX-13	52.8846	0.480769	0.721154	6.00962	0	11.7788	0.721154	0	16.8269	5.04808	3.36538	0.240385	0.721154	0	0.480769	0.240385	0	0.240385	0.240385	0	0
112	JX-14	44.5813	0	0.492611	2.46305	0	4.92611	0	0.492611	13.0542	9.1133	14.0394	5.41872	3.69458	0	0	0.738916	0.246305	0.738916	0	0	0
113	JX-15	48.0676	0.241546	0.241546	6.03865	0	7.72947	0.241546	0	19.0821	5.31401	8.9372	1.44928	0.966184	0	0.483092	0	0	0.724638	0.483092	0	0
114	JX-16	31.8072	0	0.722892	5.3012	0	2.40964	0	1.20482	10.3614	7.46988	23.1325	12.0482	3.37349	0	0.963855	1.20482	0	0	0	0	0
115	JX-17	55.4779	0.4662	0.2331	6.52681	0	10.0233	0	0.2331	14.6853	6.06061	3.9627	0.699301	1.1655	0	0	0.2331	0	0	0.2331	0	0
116	JX-18	36.5297	0.913242	0	6.16438	0	20.0913	0.228311	0.228311	15.7534	7.53425	8.6758	2.28311	0.684932	0	0.456621	0.228311	0	0	0	0.228311	0
117	JX-19	44.4988	0.733496	1.46699	4.40098	0	4.64548	0	1.22249	11.7359	5.62347	13.6919	8.31296	0.488998	0	0.977995	1.71149	0.244499	0.244499	0	0	0
118	JX-20	46.3203	0.21645	0	5.41126	0	9.74026	0	0.21645	18.3983	4.329	10.8225	1.2987	2.81385	0	0.21645	0.21645	0	0	0	0	0
119	05WY01	7.88177	0	0	28.8177	0	32.5123	0.492611	0.492611	15.0246	5.17241	6.40394	0.738916	1.97044	0	0	0	0	0	0	0.492611	0
120	05WY04	1.69082	0	0	35.7488	0	48.7923	0	0	8.69565	0.483092	2.89855	0.966184	0.724638	0	0	0	0	0	0	0	0
121	10CL-FB1	15.5502	0.478469	0	14.5933	0	20.8134	0	1.19617	25.1196	2.87081	9.09091	4.30622	5.26316	0	0.239234	0	0	0	0.478469	0	0
122	10CL-FB2	3.0303	0	0	1.8648	0	4.4289	0	4.1958	15.1515	3.4965	37.9953	14.4522	14.6853	0	0.2331	0.4662	0	0	0	0	0
123	HKML-2	0.472813	0	0	2.12766	0	6.38298	0	2.83688	4.25532	1.89125	51.3002	25.0591	5.67376	0	0	0	0	0	0	0	0
124	HL-OS2	0	0	0	1.65485	0	5.20095	0	12.0567	12.5296	1.65485	32.1513	26.4775	8.27423	0	0	0	0	0	0	0	0
125	LS04-02	22.8477	1.98675	0	6.95364	0	35.4305	0.662252	0.993377	21.5232	1.98675	5.96026	0.662252	0.662252	0.331126	0	0	0	0	0	0	0
126	LS04-07	0	0	0	4.61538	0	12.6154	1.23077	6.46154	23.0769	0	20.9231	4.61538	26.1538	0.307692	0	0	0	0	0	0	0
127	WN-BT5	43.8424	0	0.492611	2.46305	0	21.6749	0	0.492611	9.35961	0.492611	11.8227	4.4335	4.18719	0	0.246305	0.246305	0	0.246305	0	0	0
128	ZX-4	28.7305	0.890869	1.11359	19.5991	0	14.6993	0	0	15.3675	8.24053	6.4588	2.22717	2.00445	0	0	0.445434	0	0	0	0.222717	0
129	te70	0	0	0	5.35128	0	0	0	0	0.588302	0	22.0274	2.97545	3.56375	0	0	0	0	0	0	65.4938	0
130	te68	0	0	0	0	0.867423	0	0	2.61298	4.37995	4.37995	18.4301	9.64875	10.5269	0	0	0	0	0	0	49.154	0
131	te67	0.657663	0	0	11.3329	0.657663	0	0	10.6635	7.33999	1.32707	22.6776	8.66706	12.66	0	0	0	0	0	0	24.0164	0
132	te73	1.57472	0	0	4.72416	0	0	0	2.35672	9.44831	0	35.4365	18.1146	28.3449	0	0	0	0	0	0	0	0
133	me89	14.1884	0	0	22.9804	0	0	0	1.34098	2.02228	0.670488	23.6509	9.46253	10.8143	0	0	0	0	0	0	14.8697	0
134	te66	2.65802	0	0	10.6645	1.32901	0	0	1.99892	4.66775	5.32685	22.0097	18.671	32.6742	0	0	0	0	0	0	0	0
135	te193	3.23962	0	0	2.92115	0.318471	0	0	3.55809	9.09291	1.61432	26.6418	8.44498	12.0141	0	0	0	0	0	0	32.1546	0
136	me71	7.26653	0	0	5.4499	0.908317	0	0	11.8081	7.26653	4.54158	36.3894	17.2722	9.09736	0	0	0	0	0	0	0	0
137	te157	2.38279	0	0	23.2212	5.80254	0	0	5.10756	11.947	4.43464	19.4595	5.46056	21.1693	0	0	0	0	0	0	1.01489	0
138	te74	5.33853	0	0	3.04731	0	0	0	7.62974	13.7473	6.87364	30.5419	12.2122	19.0858	0	0	0	0	0	0	1.52366	0
139	me185	4.04267	0	0	36.0548	1.6197	0.395049	0	1.21148	12.5494	7.28206	15.3937	6.4788	14.1691	0	0	0	0	0	0	0.803266	0
140	me72	4.26985	0	0	3.04698	0.601243	0	3.64822	11.5765	15.2553	6.09396	33.5575	9.15113	12.7993	0	0	0	0	0	0	0	0
141	me201	3.03065	0	0	3.03065	0	1.29062	1.71699	12.549	12.1226	2.15487	27.7253	8.2277	28.1516	0	0	0	0	0	0	0	0
142	me84	18.1924	0	0	16.7867	0	0	1.39405	6.28485	15.3927	8.38755	18.1924	7.69052	6.98188	0	0	0	0	0	0	0.697026	0
143	me99	17.7273	0	0	37.366	1.25874	0	0	8.85781	13.9277	2.52914	10.7576	3.15851	4.41725	0	0	0	0	0	0	0	0
144	me85	4.54314	0	0	5.44973	5.44973	0	0	4.54314	7.2731	0.906591	12.733	8.17969	14.5462	0	0	0	0	0	0	36.3757	0
145	me161	0.347456	0	0	0.70612	0	0	0	5.29029	9.53822	4.23672	41.011	9.53822	29.332	0	0	0	0	0	0	0	0
146	me104	2.41804	0	0	2.41804	0	0	0	3.22405	8.06012	4.03006	61.3114	5.64209	12.8962	0	0	0	0	0	0	0	0
147	me154	4.455	0	0	1.78652	0	0.881954	1.78652	21.4156	35.7531	3.57304	13.3876	3.57304	13.3876	0	0	0	0	0	0	0	0
148	te168	3.82363	0	0	3.1784	0.63329	0	0	9.55909	22.6192	1.5892	25.4869	7.95794	16.5611	0	0	0	0	0	0	8.59123	0
149	me174	0.418231	0	0	1.68365	0	0	0.418231	1.68365	4.21448	0	34.1877	10.1233	47.2708	0	0	0	0	0	0	0	0
150	te69	1.63859	0	0	2.18094	0.542349	0	0	6.00046	8.19294	2.72329	30.0715	19.6861	9.83153	0	0	0	0	0	0	19.1322	0
151	te75	0	0	0	2.39334	0	0	0	0.790843	8.80333	4.79709	36.0146	18.4079	28.0021	0	0	0	0	0	0	0.790843	0
152	me76	2.11039	0	0	4.93101	0	0	0	4.92086	14.0828	3.5207	32.4067	15.4931	22.5345	0	0	0	0	0	0	0	0
153	te179	47.5626	0	0	3.2724	1.30896	0	0	8.51952	15.0869	4.91988	10.4942	3.59964	4.58136	0	0	0	0	0	0	0.65448	0
154	me105	4.71467	0	0	7.54133	0	0	0	6.592	11.3173	0	48.1387	10.3787	11.3173	0	0	0	0	0	0	0	0
155	te167	59.7496	0	0	0.9738	3.8952	0	0	1.2984	13.9578	5.1936	4.869	0	2.5968	0	0	0	0	0	0	7.4658	0
156	me169	0.465526	0	0	0	0	0.465526	0	11.9024	24.7735	3.81228	29.542	7.14645	20.4831	0.465526	0	0	0	0	0	0.943634	0
157	me121	10.3814	0	0	4.3711	1.63916	0	0	6.01026	6.01026	7.10303	37.1655	6.55665	19.1236	0.546387	0	0	0	0	0	1.09277	0
158	me92	16.9876	0	0	0	1.88276	0	27.0539	3.13436	16.3564	1.2516	19.5015	9.43517	4.39666	0	0	0	0	0	0	0	0
159	me81	4.94018	0	0	25.3197	8.64274	0	2.46493	6.16749	21.6068	3.70256	12.9641	3.08375	11.1077	0	0	0	0	0	0	0	0
160	me176	0.340211	0	0	0.340211	0	0	0.691396	7.94557	12.1159	2.07419	33.5711	9.69052	33.2309	0	0	0	0	0	0	0	0
161	me80	11.6726	0	0	2.77867	2.22079	1.66291	15.5563	7.77814	20.5665	3.32582	13.8934	6.66238	13.3355	0.547152	0	0	0	0	0	0	0
162	me90	12.4023	0	0	0.771069	1.54214	2.32407	2.32407	15.5083	14.7372	10.0782	15.5083	13.1842	10.0782	0	0	0	0	0	0	1.54214	0
163	me86	47.1997	0	0	3.5207	4.22078	0	0	3.51055	9.86201	2.81047	8.4517	3.5207	3.5207	0	0	0	0	0	0	13.3827	0
164	wt63	22.6228	0	0	7.14038	1.19006	0	11.9006	7.14038	32.1548	5.95032	7.14038	2.38013	2.38013	0	0	0	0	0	0	0	0
165	me77	13.8143	0	0	0.951978	2.37994	0.951978	0	16.1836	19.0501	9.04379	20.0021	13.3383	4.2839	0	0	0	0	0	0	0	0
166	wt62	39.3936	0	0	1.57434	3.14869	1.57434	3.14869	17.3178	14.1808	2.35569	5.50437	6.29738	4.72303	0.781341	0	0	0	0	0	0	0
167	wt59	10.3262	0	0	2.57361	5.80386	8.38805	23.2366	16.7761	20.663	3.86571	3.21966	3.21966	1.92756	0	0	0	0	0	0	0	0
168	wt60	42.6909	0	0	0.665004	5.33191	2.66002	1.33001	10.6638	22.6814	6.66192	2.66002	3.32502	1.33001	0	0	0	0	0	0	0	0
